# Supplementary material for: The Stylo Cysteine-Rich Peptide SgSnakin1 Is Involved in Aluminum Tolerance through Enhancing Reactive Oxygen Species Scavenging
Source: Int J Mol Sci. 2024 Jun 18;25(12):6672. doi: 10.3390/ijms25126672 (PMC11204226; doi:10.3390/ijms25126672)
Supplement: Supplementary file 1 [file ijms-25-06672-s001.zip]

Archive with 1 entries (1 files):
- ijms-3005509-Supplementary Materials.pdf
